# Supplementary material for: Comprehensive androgen-dependent transcriptome analysis in human genital tissue
Source: BMC Genomics. 2025 Nov 17;26:1047. doi: 10.1186/s12864-025-12212-6 (PMC12621392; doi:10.1186/s12864-025-12212-6)
Supplement: Supplementary file 3 — Supplementary Material 3. [file 12864_2025_12212_MOESM3_ESM.xlsx]

## Sheet: MYOCD & FKBP5
Sample	Cp value	Cp value duplictae	Average	ΔCt	2^−ΔΔCt	DHT/EtOH
SDHA_GSF-35_EtOH	22.75	22.64	22.695
SDHA_GSF-35_DHT	22.72	22.71	22.715
SDHA_GSF-28_EtOH	21.8	21.63	21.715
SDHA_GSF-28_DHT	21.65	21.71	21.68
SDHA_GSF-119_EtOH	21.73	21.8	21.765
SDHA_GSF-119_DHT	21.28	21.35	21.315
SDHA_GSF-139_EtOH	21.55	21.49	21.52
SDHA_GSF-139_DHT	22.14	22.11	22.125
SDHA_GSF-156_EtOH	21.49	21.45	21.47
SDHA_GSF-156_DHT	20.84	20.79	20.815
SDHA_GSF-73_EtOH	19.91	19.89	19.9
SDHA_GSF-73_DHT	21.76	21.71	21.735
MYOCD_GSF-35_EtOH	31.16	31.22	31.19	8.495	0.00277173
MYOCD_GSF-35_DHT	28.12	28.32	28.22	5.505	0.0220206	7.94474
MYOCD_GSF-28_EtOH	35	35	35	13.285	0.000100188
MYOCD_GSF-28_DHT	34.3	34.35	34.325	12.645	0.000156126	1.55833
MYOCD_GSF-119_EtOH	28.22	28.08	28.15	6.385	0.0119653
MYOCD_GSF-119_DHT	25.34	25.25	25.295	3.98	0.0633725	5.29636
MYOCD_GSF-139_EtOH	33.53	32.04	32.785	11.265	0.000406347
MYOCD_GSF-139_DHT	30.25	30.43	30.34	8.215	0.00336541	8.28212
MYOCD_GSF-156_EtOH	25.14	25.13	25.135	3.665	0.0788361
MYOCD_GSF-156_DHT	24.49	24.44	24.465	3.65	0.07966	1.01045
MYOCD_GSF-73_EtOH	26.07	26.04	26.055	6.155	0.0140333
MYOCD_GSF-73_DHT	27.71	27.91	27.81	6.075	0.0148335	1.05702
FKBP5_GSF-35_EtOH	28.25	28.51	28.38	5.685	0.0194377
FKBP5_GSF-35_DHT	27.43	27.5	27.465	4.75	0.0371627	1.91189
FKBP5_GSF-28_EtOH	28.74	28.81	28.775	7.06	0.00749425
FKBP5_GSF-28_DHT	26.65	26.79	26.72	5.04	0.0303955	4.05584
FKBP5_GSF-119_EtOH	27.94	27.96	27.95	6.185	0.0137445
FKBP5_GSF-119_DHT	25.53	25.58	25.555	4.24	0.0529216	3.85038
FKBP5_GSF-139_EtOH	27.16	27.04	27.1	5.58	0.0209051
FKBP5_GSF-139_DHT	25.79	25.84	25.815	3.69	0.0774817	3.70635
FKBP5_GSF-156_EtOH	31.15	30.89	31.02	9.55	0.00133402
FKBP5_GSF-156_DHT	30.54	30.58	30.56	9.745	0.00116537	0.873573
FKBP5_GSF-73_EtOH	27.97	28.07	28.02	8.12	0.00359448
FKBP5_GSF-73_DHT	29.76	30.02	29.89	8.155	0.00350833	0.976032

## Sheet: HSD11B1
Sample	Cp value	Cp value duplictae	Average	ΔCt	2^−ΔΔCt	DHT/EtOH
SDHA_GSF-35_EtOH	22.75	22.64	22.695
SDHA_GSF-35_DHT	22.72	22.71	22.715
SDHA_GSF-28_EtOH	21.8	21.63	21.715
SDHA_GSF-28_DHT	21.65	21.71	21.68
SDHA_GSF-119_EtOH	21.73	21.8	21.765
SDHA_GSF-119_DHT	21.28	21.35	21.315
SDHA_GSF-139_EtOH	21.55	21.49	21.52
SDHA_GSF-139_DHT	22.14	22.11	22.125
SDHA_GSF-156_EtOH	20.99	21.02	21.005
SDHA_GSF-156_DHT	20.85	20.85	20.85
SDHA_GSF-73_EtOH	19.91	19.89	19.9
SDHA_GSF-73_DHT	21.76	21.71	21.735
HSD11B1_GSF-35_EtOH	34.04	33.14	33.59	10.895	0.000525144
HSD11B1_GSF-35_DHT	32.14	31.86	32	9.285	0.00160301	3.05252
HSD11B1_GSF-28_EtOH	30.92	30.79	30.855	9.14	0.0017725
HSD11B1_GSF-28_DHT	30.12	30.2	30.16	8.48	0.00280069	1.58008
HSD11B1_GSF-119_EtOH	27.85	27.91	27.88	6.115	0.0144278
HSD11B1_GSF-119_DHT	25.51	25.65	25.58	4.265	0.0520124	3.605
HSD11B1_GSF-139_EtOH	27.03	27.01	27.02	5.5	0.0220971
HSD11B1_GSF-139_DHT	25.46	25.44	25.45	3.325	0.0997873	4.51586
HSD11B1_GSF-156_EtOH	26.96	26.95	26.955	5.95	0.016176
HSD11B1_GSF-156_DHT	27.13	27.12	27.125	6.275	0.0129133	0.798298
HSD11B1_GSF-73_EtOH	25.7	25.65	25.675	5.775	0.0182621
HSD11B1_GSF-73_DHT	27.73	27.51	27.62	5.885	0.0169215	0.926588

## Sheet: FAM105A
Sample	Cp value	Cp value duplictae	Average	ΔCt	2^−ΔΔCt	DHT/EtOH
SDHA_GSF-35_EtOH	21.3	19.78	20.54
SDHA_GSF-35_DHT	19.65	19.62	19.635
SDHA_GSF-28_EtOH	19.63	19.48	19.555
SDHA_GSF-28_DHT	20.22	20.15	20.185
SDHA_GSF-119_EtOH	20.07	20.24	20.155
SDHA_GSF-119_DHT	20.47	20.5	20.485
SDHA_GSF-139_EtOH	21.14	21.08	21.11
SDHA_GSF-139_DHT	22.06	22.05	22.055
SDHA_GSF-156_EtOH	20.47	20.47	20.47
SDHA_GSF-156_DHT	20.43	20.43	20.43
SDHA_GSF-73_EtOH	20.44	20.32	20.38
SDHA_GSF-73_DHT	20.62	20.68	20.65
FAM105A_GSF-35_EtOH	25.47	25.55	25.51	4.97	0.0319066
FAM105A_GSF-35_DHT	22.57	22.84	22.705	3.07	0.11908	3.73213
FAM105A_GSF-28_EtOH	26.24	26.62	26.43	6.875	0.00851959
FAM105A_GSF-28_DHT	25.77	25.94	25.855	5.67	0.0196408	2.30537
FAM105A_GSF-119_EtOH	27.74	27.75	27.745	7.59	0.00519018
FAM105A_GSF-119_DHT	25.85	25.83	25.84	5.355	0.0244334	4.70763
FAM105A_GSF-139_EtOH	26.83	26.75	26.79	5.68	0.0195052
FAM105A_GSF-139_DHT	25.72	25.73	25.725	3.67	0.0785633	4.02782
FAM105A_GSF-156_EtOH	22.64	22.62	22.63	2.16	0.223756
FAM105A_GSF-156_DHT	22.56	22.58	22.57	2.14	0.22688	1.01396
FAM105A_GSF-73_EtOH	20.97	21.04	21.005	0.625	0.64842
FAM105A_GSF-73_DHT	21.19	21.26	21.225	0.575	0.671286	1.03526

## Sheet: FAM107A
Sample	Cp value	Cp value duplictae	Average	ΔCt	2^−ΔΔCt	DHT/EtOH
SDHA_GSF-35_EtOH	21.3	19.78	20.54
SDHA_GSF-35_DHT	19.65	19.62	19.635
SDHA_GSF-28_EtOH	21.57	21.53	21.55
SDHA_GSF-28_DHT	20.84	20.83	20.835
SDHA_GSF-119_EtOH	20.07	20.24	20.155
SDHA_GSF-119_DHT	20.47	20.5	20.485
SDHA_GSF-139_EtOH	21.14	21.08	21.11
SDHA_GSF-139_DHT	22.06	22.05	22.055
SDHA_GSF-156_EtOH	20.47	20.47	20.47
SDHA_GSF-156_DHT	20.43	20.43	20.43
SDHA_GSF-73_EtOH	20.44	20.32	20.38
SDHA_GSF-73_DHT	20.62	20.68	20.65
FAM107A_GSF-35_EtOH	34.72	34.05	34.385	13.845	6.79579e-05
FAM107A_GSF-35_DHT	31.07	31.29	31.18	11.545	0.000334664	4.92458
FAM107A_GSF-28_EtOH	33.99	33.94	33.965	12.415	0.00018311
FAM107A_GSF-28_DHT	30.93	30.99	30.96	10.125	0.000895512	4.89056
FAM107A_GSF-119_EtOH	33.37	33.14	33.255	13.1	0.000113896
FAM107A_GSF-119_DHT	30.77	30.7	30.735	10.25	0.000821188	7.21
FAM107A_GSF-139_EtOH	33.6	33.24	33.42	12.31	0.000196934
FAM107A_GSF-139_DHT	31.09	30.88	30.985	8.93	0.00205023	10.4107
FAM107A_GSF-156_EtOH	37.19	37.23	37.21	16.74	9.13604e-06
FAM107A_GSF-156_DHT	36.75	37.29	37.02	16.59	1.01371e-05	1.10957

## Sheet: STEAP4
Sample	Cp value	Cp value duplictae	Average	ΔCt	2^−ΔΔCt	DHT/EtOH
SDHA_GSF-35_EtOH	20.99	21.08	21.035
SDHA_GSF-35_DHT	21.33	21.29	21.31
SDHA_GSF-28_EtOH	21.12	21.1	21.11
SDHA_GSF-28_DHT	20.66	20.65	20.655
SDHA_GSF-119_EtOH	21.09	21.09	21.09
SDHA_GSF-119_DHT	20.8	20.78	20.79
SDHA_GSF-139_EtOH	20.91	20.96	20.935
SDHA_GSF-139_DHT	22.57	22.56	22.565
STEAP4_GSF-35_EtOH	33.1	33.15	33.125	12.09	0.000229376
STEAP4_GSF-35_DHT	29.31	29.24	29.275	7.965	0.00400218	17.4481	17.4481
STEAP4_GSF-28_EtOH	28.34	28.28	28.31	7.2	0.00680118
STEAP4_GSF-28_DHT	23.98	23.99	23.985	3.33	0.0994421	14.6213	14.6213
STEAP4_GSF-119_EtOH	28.24	28.16	28.2	7.11	0.00723897
STEAP4_GSF-119_DHT	23.53	23.56	23.545	2.755	0.148137	20.4638	20.4638
STEAP4_GSF-139_EtOH	28.65	28.68	28.665	7.73	0.00471019
STEAP4_GSF-139_DHT	25	24.94	24.97	2.405	0.188809	40.0853	40.0853
