# Supplementary material for: Comprehensive androgen-dependent transcriptome analysis in human genital tissue
Source: BMC Genomics. 2025 Nov 17;26:1047. doi: 10.1186/s12864-025-12212-6 (PMC12621392; doi:10.1186/s12864-025-12212-6)
Supplement: Supplementary file 5 — Supplementary Material 5. [file 12864_2025_12212_MOESM5_ESM.xlsx]

## Sheet: qpcr_data
Sample	Cp value	Cp value duplictae	Average	ΔCt	2^−ΔΔCt	DHT/EtOH
SDHA_GSF-28_24h_EtOH_1	22.16	22	22.08
SDHA_GSF-28_24h_EtOH_2	22.17	21.98	22.075
SDHA_GSF-28_24h_EtOH_3	22	22.04	22.02
SDHA_GSF-28_24h_DHT_1	22.13	22.18	22.155
SDHA_GSF-28_24h_DHT_2	22.1	22.32	22.21
SDHA_GSF-28_24h_DHT_3	22.48	22.47	22.475
APOD_GSF-28_24h_EtOH_1	25.61	25.65	25.63	3.55	0.0853775
APOD_GSF-28_24h_EtOH_2	25.44	25.3	25.37	3.295	0.101884
APOD_GSF-28_24h_EtOH_3	25.46	25.52	25.49	3.47	0.0902456
APOD_GSF-28_24h_DHT_1	24.82	24.76	24.79	2.635	0.160985	1.88557
APOD_GSF-28_24h_DHT_2	24.71	24.76	24.735	2.525	0.17374	1.70527
APOD_GSF-28_24h_DHT_3	24.99	25	24.995	2.52	0.174343	1.93187
SDHA_GSF-28_48H_EtOH_1	22.54	22.5	22.52
SDHA_GSF-28_48H_EtOH_2	22.56	22.63	22.595
SDHA_GSF-28_48H_EtOH_3	22.53	22.52	22.525
SDHA_GSF-28_48H_DHT_1	22.47	22.33	22.4
SDHA_GSF-28_48H_DHT_2	22.7	22.66	22.68
SDHA_GSF-28_48H_DHT_3	22.69	22.63	22.66
APOD_GSF-28_48H_EtOH_1	23.58	23.55	23.565	1.045	0.484645
APOD_GSF-28_48H_EtOH_2	23.58	23.59	23.585	0.99	0.503478
APOD_GSF-28_48H_EtOH_3	23.66	23.66	23.66	1.135	0.455335
APOD_GSF-28_48H_DHT_1	22.22	22.27	22.245	-0.155	1.11342	2.2974
APOD_GSF-28_48H_DHT_2	22.49	22.5	22.495	-0.185	1.13682	2.25793
APOD_GSF-28_48H_DHT_3	22.29	22.29	22.29	-0.37	1.29235	2.83825
